# Supplementary material for: Reaction-Induced Phase Separation and Morphology Evolution of Benzoxazine/Epoxy/Imidazole Ternary Blends
Source: Polymers (Basel). 2021 Aug 31;13(17):2945. doi: 10.3390/polym13172945 (PMC8433963; doi:10.3390/polym13172945)
Supplement: Supplementary file 1 [file polymers-13-02945-s001.zip]

Archive with 1 entries (1 files):
- polymers-1306945-supplementary.pdf
